# Supplementary material for: Photodynamic Effects with 5-Aminolevulinic Acid on Cytokines and Exosomes in Human Peripheral Blood Mononuclear Cells
Source: Biomedicines. 2022 Jan 21;10(2):232. doi: 10.3390/biomedicines10020232 (PMC8869139; doi:10.3390/biomedicines10020232)
Supplement: Supplementary file 1 [file biomedicines-10-00232-s001.zip]

Archive with 1 entries (1 files):
- biomedicines-1555450-supplementary.pdf
